# Supplementary material for: Karyotype Analysis of Diploid and Spontaneously Occurring Tetraploid Blood Orange [Citrus sinensis (L.) Osbeck] Using Multicolor FISH With Repetitive DNA Sequences as Probes
Source: Front Plant Sci. 2019 Mar 22;10:331. doi: 10.3389/fpls.2019.00331 (PMC6440391; doi:10.3389/fpls.2019.00331)
Supplement: TABLE S1 — Karyotype parameters of blood orange. [file Table_1.xlsx]

## Sheet: Sheet1
Supplementary Table 1: Karyotype parameters of blood orange
Karyotype asymmetry degree (Stebbins, 1971): 2B
Karyotype formula (Levan et al., 1964): 2n = 2x = 16m + 2sm
Haploid Table
Group ID	L	S	L+S	L-S	S/L+S(%)	L/S	Satellites
1	11.55±0.6	8.54±0.52	20.09±0.62	3.01±0.93	42.51±2.26	1.36±0.12	0
2	10.04±0.75	8.26±0.83	18.3±1.24	1.79±0.98	45.08±2.8	1.23±0.15	0
3	9.09±0.64	7.63±0.66	16.72±1.02	1.46±0.8	45.61±2.48	1.2±0.12	0
4	8.89±0.56	7.03±0.65	15.92±0.63	1.87±1.03	44.11±3.34	1.28±0.2	0
5	8.83±0.93	6.1±0.82	14.93±0.59	2.73±1.65	40.89±5.47	1.49±0.35	0
6	8.35±0.98	5.45±0.87	13.81±0.79	2.9±1.67	39.51±6.19	1.59±0.4	0
7	7.73±0.81	4.87±0.72	12.6±0.71	2.86±1.36	38.67±5.45	1.63±0.34	0
8	6.97±0.94	4.89±0.38	11.85±0.87	2.08±1.13	41.39±4.2	1.44±0.26	1
9	6.31±0.6	4.09±0.53	10.4±0.9	2.22±0.68	39.29±3.38	1.56±0.22	0
Karyotype parameters table
x	2n	THL	CVCI	CVCL	MCA
9	18	134.61±3.87	11.47±1.54	21.53±0.95	16.21±1.85
The relative length
Group	L(%)	S(%)	L+S (%)	L/S	Type
1	10.22±1.83	7.52±1.07	10.22+7.52=17.74	1.36±0.12	m
2	8.87±1.59	7.32±1.52	8.87+7.32=16.19	1.23±0.15	m
3	8.03±1.42	6.71±1.07	8.03+6.71=14.74	1.2±0.12	m
4	7.81±1.05	6.19±1.02	7.81+6.19=14	1.28±0.2	m
5	7.82±1.67	5.34±0.86	7.82+5.34=13.16	1.49±0.35	m
6	7.4±1.52	4.78±0.89	7.4+4.78=12.18	1.59±0.4	m
7	6.79±1.11	4.28±0.81	6.79+4.28=11.07	1.63±0.34	m
8	6.12±1.13	4.33±0.84	6.12+4.33=10.45	1.44±0.26	sm
9	5.58±1.06	3.59±0.62	5.58+3.59=9.17	1.56±0.22	m
Abbreviation
The total haploid length of the chromosome set (Peruzzi et al., 2009),THL
Coefficient of Variation of Centromeric Index (Paszko, 2006), CVCI
Coefficient of Variation of Chromosome Length (Paszko, 2006), CVCL
Mean Centromeric Asymmetry (Peruzzi and Eroglu, 2013), MCA
Reference:
Levan, A., Fredga, K., and Sandberg, A.A. (1964). Nomenclature for centromeric position on chromosomes. Hereditas. 52, 201-220.
Paszko, B. (2006). A critical review and a new proposal of karyotype asymmetry indices. Plant Syst. Evol. 258, 39-48.
Peruzzi, L., and Eroğlu, H.E. (2013). Karyotype asymmetry: again, how to measure and what to measure? Comp. Cytogenet. 7, 1.
Peruzzi, L., Leitch, I., and Caparelli, K. (2009). Chromosome diversity and evolution in Liliaceae. Ann. Bot. 103, 459-475.
Stebbins, G.L. (1971). Chromosomal evolution in higher plants. London: Arnold.
